# Supplementary material for: Moonlight-driven biological choruses in Hawaiian coral reefs
Source: PLoS One. 2024 Mar 20;19(3):e0299916. doi: 10.1371/journal.pone.0299916 (PMC10954159; doi:10.1371/journal.pone.0299916)
Supplement: S1 Data — (ZIP) [file pone.0299916.s006.zip]

Archive with 3 entries (3 files):
- SurveySite3.csv
- SurveySite2.csv
- SurveySite1.csv
