# Supplementary material for: Moonlight-driven biological choruses in Hawaiian coral reefs
Source: PLoS One. 2024 Mar 20;19(3):e0299916. doi: 10.1371/journal.pone.0299916 (PMC10954159; doi:10.1371/journal.pone.0299916)
Supplement: S1 Data — (ZIP) [file pone.0299916.s006.zip › SurveySite3.csv]

MATLAB serial date number	737902.643055556	737902.65	737902.656944444	737902.663888889	737902.670833333	737902.677777778	737902.684722222	737902.691666667	737902.698611111	737902.705555556	737902.7125	737902.719444444	737902.726388889	737902.733333333	737902.740277778	737902.747222222	737902.754166667	737902.761111111	737902.768055556	737902.775	737902.781944444	737902.788888889	737902.795833333	737902.802777778	737902.809722222	737902.816666667	737902.823611111	737902.830555556	737902.8375	737902.844444444	737902.851388889	737902.858333333	737902.865277778	737902.872222222	737902.879166667	737902.886111111	737902.893055556	737902.9	737902.906944444	737902.913888889	737902.920833333	737902.927777778	737902.934722222	737902.941666667	737902.948611111	737902.955555556	737902.9625	737902.969444444	737902.976388889
<PSD> 0.1-0.3 kHz	NaN	NaN	NaN	NaN	NaN	NaN	NaN	NaN	NaN	NaN	NaN	NaN	NaN	NaN	NaN	NaN	NaN	NaN	NaN	NaN	NaN	NaN	NaN	NaN	NaN	NaN	NaN	NaN	NaN	NaN	NaN	NaN	NaN	NaN	NaN	NaN	NaN	NaN	NaN	NaN	NaN	NaN	NaN	NaN	NaN	NaN	NaN	NaN	NaN
<PSD> 0.5-1.5 kHz	NaN	NaN	NaN	NaN	NaN	NaN	NaN	NaN	NaN	NaN	NaN	NaN	NaN	NaN	NaN	NaN	NaN	NaN	NaN	NaN	NaN	NaN	NaN	NaN	NaN	NaN	NaN	NaN	NaN	NaN	NaN	NaN	NaN	NaN	NaN	NaN	NaN	NaN	NaN	NaN	NaN	NaN	NaN	NaN	NaN	NaN	NaN	NaN	NaN
<PSD> 2-20 kHz	NaN	NaN	NaN	NaN	NaN	NaN	NaN	NaN	NaN	NaN	NaN	NaN	NaN	NaN	NaN	NaN	NaN	NaN	NaN	NaN	NaN	NaN	NaN	NaN	NaN	NaN	NaN	NaN	NaN	NaN	NaN	NaN	NaN	NaN	NaN	NaN	NaN	NaN	NaN	NaN	NaN	NaN	NaN	NaN	NaN	NaN	NaN	NaN	NaN
[truncated: 974 more columns]
