# Supplementary material for: Moonlight-driven biological choruses in Hawaiian coral reefs
Source: PLoS One. 2024 Mar 20;19(3):e0299916. doi: 10.1371/journal.pone.0299916 (PMC10954159; doi:10.1371/journal.pone.0299916)
Supplement: S1 Data — (ZIP) [file pone.0299916.s006.zip › SurveySite2.csv]

MATLAB serial date number	737902.639583333	737902.646527778	737902.653472222	737902.660416667	737902.667361111	737902.674305556	737902.68125	737902.688194444	737902.695138889	737902.702083333	737902.709027778	737902.715972222	737902.722916667	737902.729861111	737902.736805556	737902.74375	737902.750694444	737902.757638889	737902.764583333	737902.771527778	737902.778472222	737902.785416667	737902.792361111	737902.799305556	737902.80625	737902.813194444	737902.820138889	737902.827083333	737902.834027778	737902.840972222	737902.847916667	737902.854861111	737902.861805556	737902.86875	737902.875694444	737902.882638889	737902.889583333	737902.896527778	737902.903472222	737902.910416667	737902.917361111	737902.924305556	737902.93125	737902.938194444	737902.945138889	737902.952083333	737902.959027778	737902.965972222	737902.972916667
<PSD> 0.1-0.3 kHz	NaN	NaN	NaN	NaN	NaN	NaN	NaN	NaN	NaN	NaN	NaN	NaN	NaN	NaN	NaN	NaN	NaN	NaN	NaN	NaN	NaN	NaN	NaN	NaN	NaN	NaN	NaN	NaN	NaN	NaN	NaN	NaN	NaN	NaN	NaN	NaN	NaN	NaN	NaN	NaN	NaN	NaN	NaN	NaN	NaN	NaN	NaN	NaN	NaN
<PSD> 0.5-1.5 kHz	NaN	NaN	NaN	NaN	NaN	NaN	NaN	NaN	NaN	NaN	NaN	NaN	NaN	NaN	NaN	NaN	NaN	NaN	NaN	NaN	NaN	NaN	NaN	NaN	NaN	NaN	NaN	NaN	NaN	NaN	NaN	NaN	NaN	NaN	NaN	NaN	NaN	NaN	NaN	NaN	NaN	NaN	NaN	NaN	NaN	NaN	NaN	NaN	NaN
<PSD> 2-20 kHz	NaN	NaN	NaN	NaN	NaN	NaN	NaN	NaN	NaN	NaN	NaN	NaN	NaN	NaN	NaN	NaN	NaN	NaN	NaN	NaN	NaN	NaN	NaN	NaN	NaN	NaN	NaN	NaN	NaN	NaN	NaN	NaN	NaN	NaN	NaN	NaN	NaN	NaN	NaN	NaN	NaN	NaN	NaN	NaN	NaN	NaN	NaN	NaN	NaN
[truncated: 974 more columns]
