# Supplementary material for: Moonlight-driven biological choruses in Hawaiian coral reefs
Source: PLoS One. 2024 Mar 20;19(3):e0299916. doi: 10.1371/journal.pone.0299916 (PMC10954159; doi:10.1371/journal.pone.0299916)
Supplement: S1 Data — (ZIP) [file pone.0299916.s006.zip › SurveySite1.csv]

MATLAB serial date number	737867.379166667	737867.389583333	737867.4	737867.410416667	737867.420833333	737867.43125	737867.441666667	737867.452083333	737867.4625	737867.472916667	737867.483333333	737867.49375	737867.504166667	737867.514583333	737867.525	737867.535416667	737867.545833333	737867.55625	737867.566666667	737867.577083333	737867.5875	737867.597916667	737867.608333333	737867.61875	737867.629166667	737867.639583333	737867.65	737867.660416667	737867.670833333	737867.68125	737867.691666667	737867.702083333	737867.7125	737867.722916667	737867.733333333	737867.74375	737867.754166667	737867.764583333	737867.775	737867.785416667	737867.795833333	737867.80625	737867.816666667	737867.827083333	737867.8375	737867.847916667	737867.858333333	737867.86875	737867.879166667
<PSD> 0.1-0.3 kHz	NaN	NaN	NaN	NaN	NaN	NaN	NaN	NaN	NaN	NaN	NaN	NaN	NaN	NaN	NaN	NaN	NaN	NaN	NaN	NaN	NaN	NaN	NaN	NaN	NaN	NaN	NaN	NaN	NaN	NaN	NaN	NaN	NaN	NaN	NaN	NaN	NaN	NaN	NaN	NaN	NaN	NaN	NaN	NaN	NaN	NaN	NaN	NaN	NaN
<PSD> 0.5-1.5 kHz	NaN	NaN	NaN	NaN	NaN	NaN	NaN	NaN	NaN	NaN	NaN	NaN	NaN	NaN	NaN	NaN	NaN	NaN	NaN	NaN	NaN	NaN	NaN	NaN	NaN	NaN	NaN	NaN	NaN	NaN	NaN	NaN	NaN	NaN	NaN	NaN	NaN	NaN	NaN	NaN	NaN	NaN	NaN	NaN	NaN	NaN	NaN	NaN	NaN
<PSD> 2-20 kHz	NaN	NaN	NaN	NaN	NaN	NaN	NaN	NaN	NaN	NaN	NaN	55.5	52.8	53	54.5	52.8	53	55.6	53.2	53.8	58.9	52.6	52.4	52.7	52.5	56.6	53.1	53.4	54.2	54.1	54.1	53	56.2	53.3	54.8	53.4	53.5	54.1	60.5	56.2	59.8	61.5	60.7	60.1	58.2	57.7	58.2	56.7	56
[truncated: 974 more columns]
